# Supplementary material for: Analyzing the genes related to Alzheimer’s disease via a network and pathway-based approach
Source: Alzheimers Res Ther. 2017 Apr 27;9:29. doi: 10.1186/s13195-017-0252-z (PMC5406904; doi:10.1186/s13195-017-0252-z)
Supplement: Supplementary file 1 — Is a list of the human interactome utilized in this study. The human protein interaction network contains 16,022 genes/proteins and 228,122 interactions. (TXT 5293 kb) [file 13195_2017_252_MOESM1_ESM.txt]

Additional file 1. The interactome constructed in the current study.
This human protein interaction network used in the current work contains 16,022 genes/proteins and 228,122 interactions.
#Interactor 1_Entrez Gene ID	Interactor 2_Entrez Gene ID	Interctor 1_Gene Symbol	Interactor 2_Gene Symbol
7023	26009	TFAP4	ZZZ3
6871	26009	TADA2A	ZZZ3
6613	26009	SUMO2	ZZZ3
3198	26009	HOXA1	ZZZ3
2623	26009	GATA1	ZZZ3
2059	26009	EPS8	ZZZ3
5775	23140	PTPN4	ZZEF1
8988	23140	HSPB3	ZZEF1
8882	7791	ZPR1	ZYX
7431	7791	VIM	ZYX
7428	7791	VHL	ZYX
7412	7791	VCAM1	ZYX
7409	7791	VAV1	ZYX
7408	7791	VASP	ZYX
7347	7791	UCHL3	ZYX
26043	7791	UBXN7	ZYX
7336	7791	UBE2V2	ZYX
7335	7791	UBE2V1	ZYX
7329	7791	UBE2I	ZYX
7320	7791	UBE2B	ZYX
7316	7791	UBC	ZYX
23170	7791	TTLL12	ZYX
7205	7791	TRIP6	ZYX
7171	7791	TPM4	ZYX
7168	7791	TPM1	ZYX
10953	7791	TOMM34	ZYX
6897	7791	TARS	ZYX
10534	7791	SSSCA1	ZYX
6721	7791	SREBF2	ZYX
9632	7791	SEC24C	ZYX
10483	7791	SEC23B	ZYX
9554	7791	SEC22B	ZYX
5997	7791	RGS2	ZYX
5954	7791	RCN1	ZYX
5829	7791	PXN	ZYX
5479	7791	PPIB	ZYX
5478	7791	PPIA	ZYX
5468	7791	PPARG	ZYX
10914	7791	PAPOLA	ZYX
4988	7791	OPRM1	ZYX
4869	7791	NPM1	ZYX
4739	7791	NEDD9	ZYX
4738	7791	NEDD8	ZYX
10529	7791	NEBL	ZYX
9113	7791	LATS1	ZYX
3927	7791	LASP1	ZYX
8359	7791	HIST1H4A	ZYX
2618	7791	GART	ZYX
2617	7791	GARS	ZYX
2335	7791	FN1	ZYX
2199	7791	FBLN2	ZYX
9564	7791	BCAR1	ZYX
6310	7791	ATXN1	ZYX
526	7791	ATP6V1B2	ZYX
408	7791	ARRB1	ZYX
327	7791	APEH	ZYX
10768	7791	AHCYL1	ZYX
88	7791	ACTN2	ZYX
87	7791	ACTN1	ZYX
59	7791	ACTA2	ZYX
10537	79699	UBD	ZYG11B
7316	79699	UBC	ZYG11B
6923	79699	TCEB2	ZYG11B
6921	79699	TCEB1	ZYG11B
4899	79699	NRF1	ZYG11B
4738	79699	NEDD8	ZYG11B
1994	79699	ELAVL1	ZYG11B
8453	79699	CUL2	ZYG11B
10980	79699	COPS6	ZYG11B
10987	79699	COPS5	ZYG11B
7316	440590	UBC	ZYG11A
7789	79364	ZXDA	ZXDC
7564	79364	ZNF16	ZXDC
7083	79364	TK1	ZXDC
6606	79364	SMN1	ZXDC
6095	79364	RORA	ZXDC
4899	79364	NRF1	ZXDC
10062	79364	NR1H3	ZXDC
7376	79364	NR1H2	ZXDC
10899	79364	JTB	ZXDC
4261	79364	CIITA	ZXDC
6310	79364	ATXN1	ZXDC
351	79364	APP	ZXDC
4261	7789	CIITA	ZXDA
9183	11130	ZW10	ZWINT
10403	11130	NDC80	ZWINT
3491	11130	CYR61	ZWINT
701	11130	BUB1B	ZWINT
699	11130	BUB1	ZWINT
9183	55055	ZW10	ZWILCH
7319	55055	UBE2A	ZWILCH
7316	55055	UBC	ZWILCH
9735	55055	KNTC1	ZWILCH
10403	9183	NDC80	ZW10
1780	9183	DYNC1I1	ZW10
7316	221302	UBC	ZUFSP
79801	221302	SHCBP1	ZUFSP
10419	221302	PRMT5	ZUFSP
7316	23053	UBC	ZSWIM8
51547	23053	SIRT7	ZSWIM8
4843	23053	NOS2	ZSWIM8
8452	23053	CUL3	ZSWIM8
342371	23053	ATXN1L	ZSWIM8
6310	23053	ATXN1	ZSWIM8
1822	23053	ATN1	ZSWIM8
7517	125150	XRCC3	ZSWIM7
7316	125150	UBC	ZSWIM7
7284	125150	TUFM	ZSWIM7
5892	125150	RAD51D	ZSWIM7
3313	125150	HSPA9	ZSWIM7
3309	125150	HSPA5	ZSWIM7
8349	125150	HIST2H2BE	ZSWIM7
5499	140831	PPP1CA	ZSWIM3
148581	151112	UBE2U	ZSWIM2
7316	151112	UBC	ZSWIM2
4110	151112	MAGEA11	ZSWIM2
7316	90204	UBC	ZSWIM1
1994	90204	ELAVL1	ZSWIM1
351	79149	APP	ZSCAN5A
4093	201516	SMAD9	ZSCAN4
4086	201516	SMAD1	ZSCAN4
55663	54925	ZNF446	ZSCAN32
7572	54925	ZNF24	ZSCAN32
7727	54925	ZNF174	ZSCAN32
55888	54925	ZKSCAN7	ZSCAN32
51282	54925	SCAND1	ZSCAN32
4899	54925	NRF1	ZSCAN32
1649	64288	DDIT3	ZSCAN31
4899	100101467	NRF1	ZSCAN30
7316	146050	UBC	ZSCAN29
7289	222696	TULP3	ZSCAN23
7316	342945	UBC	ZSCAN22
7316	7589	UBC	ZSCAN21
51282	7589	SCAND1	ZSCAN21
672	7589	BRCA1	ZSCAN21
7316	7579	UBC	ZSCAN20
9531	7579	BAG3	ZSCAN20
7316	54993	UBC	ZSCAN2
7316	65982	UBC	ZSCAN18
7311	65982	UBA52	ZSCAN18
9667	65982	SAFB2	ZSCAN18
4899	65982	NRF1	ZSCAN18
3981	65982	LIG4	ZSCAN18
3233	65982	HOXD4	ZSCAN18
1452	65982	CSNK1A1	ZSCAN18
351	65982	APP	ZSCAN18
55663	80345	ZNF446	ZSCAN16
54977	80345	SLC25A38	ZSCAN16
351	80345	APP	ZSCAN16
10127	284312	ZNF263	ZSCAN1
6879	284312	TAF7	ZSCAN1
6758	284312	SSX5	ZSCAN1
22938	284312	SNW1	ZSCAN1
5981	284312	RFC1	ZSCAN1
5468	284312	PPARG	ZSCAN1
5434	284312	POLR2E	ZSCAN1
5433	284312	POLR2D	ZSCAN1
5431	284312	POLR2B	ZSCAN1
5356	284312	PLRG1	ZSCAN1
9443	284312	MED7	ZSCAN1
9412	284312	MED21	ZSCAN1
2965	284312	GTF2H1	ZSCAN1
2960	284312	GTF2E1	ZSCAN1
9513	284312	FXR2	ZSCAN1
2071	284312	ERCC3	ZSCAN1
1021	284312	CDK6	ZSCAN1
1019	284312	CDK4	ZSCAN1
6310	284312	ATXN1	ZSCAN1
351	284312	APP	ZSCAN1
79722	284312	ANKRD55	ZSCAN1
11338	8233	U2AF2	ZRSR2
6427	8233	SRSF2	ZRSR2
6426	8233	SRSF1	ZRSR2
6733	8233	SRPK2	ZRSR2
351	8233	APP	ZRSR2
7316	84083	UBC	ZRANB3
8453	84083	CUL2	ZRANB3
26043	9406	UBXN7	ZRANB2
10277	9406	UBE4B	ZRANB2
11065	9406	UBE2C	ZRANB2
10534	9406	SSSCA1	ZRANB2
10768	9406	AHCYL1	ZRANB2
27338	54764	UBE2S	ZRANB1
7316	54764	UBC	ZRANB1
29888	54764	STRN4	ZRANB1
29966	54764	STRN3	ZRANB1
6801	54764	STRN	ZRANB1
85369	54764	STRIP1	ZRANB1
7871	54764	SLMAP	ZRANB1
5519	54764	PPP2R1B	ZRANB1
192111	54764	PGAM5	ZRANB1
9448	54764	MAP4K4	ZRANB1
9817	54764	KEAP1	ZRANB1
8924	54764	HERC2	ZRANB1
9648	54764	GCC2	ZRANB1
26127	54764	FGFR1OP2	ZRANB1
55917	54764	CTTNBP2NL	ZRANB1
83992	54764	CTTNBP2	ZRANB1
27101	54764	CACYBP	ZRANB1
23299	54764	BICD2	ZRANB1
324	54764	APC	ZRANB1
5832	54764	ALDH18A1	ZRANB1
10190	8882	TXNDC9	ZPR1
10534	8882	SSSCA1	ZPR1
8473	8882	OGT	ZPR1
10768	8882	AHCYL1	ZPR1
7783	11055	ZP2	ZPBP
813	11055	CALU	ZPBP
5045	57829	FURIN	ZP4
7316	7784	UBC	ZP3
27253	7784	PCDH17	ZP3
5045	7784	FURIN	ZP3
49	7784	ACR	ZP3
6714	7783	SRC	ZP2
5335	7783	PLCG1	ZP2
49	7783	ACR	ZP2
55284	148066	UBE2W	ZNRF4
7334	148066	UBE2N	ZNRF4
7327	148066	UBE2G2	ZNRF4
10477	148066	UBE2E3	ZNRF4
7324	148066	UBE2E1	ZNRF4
7323	148066	UBE2D3	ZNRF4
7322	148066	UBE2D2	ZNRF4
7321	148066	UBE2D1	ZNRF4
821	148066	CANX	ZNRF4
7334	84133	UBE2N	ZNRF3
284654	84133	RSPO1	ZNRF3
4040	84133	LRP6	ZNRF3
55366	84133	LGR4	ZNRF3
8328	84133	GFI1B	ZNRF3
84937	223082	ZNRF1	ZNRF2
10971	223082	YWHAQ	ZNRF2
7334	223082	UBE2N	ZNRF2
7324	223082	UBE2E1	ZNRF2
7323	223082	UBE2D3	ZNRF2
7322	223082	UBE2D2	ZNRF2
7321	223082	UBE2D1	ZNRF2
7316	223082	UBC	ZNRF2
1994	223082	ELAVL1	ZNRF2
477	223082	ATP1A2	ZNRF2
10971	84937	YWHAQ	ZNRF1
7336	84937	UBE2V2	ZNRF1
7335	84937	UBE2V1	ZNRF1
7334	84937	UBE2N	ZNRF1
7324	84937	UBE2E1	ZNRF1
7323	84937	UBE2D3	ZNRF1
7322	84937	UBE2D2	ZNRF1
7321	84937	UBE2D1	ZNRF1
477	84937	ATP1A2	ZNRF1
51042	30834	ZNF593	ZNRD1
7329	30834	UBE2I	ZNRD1
12	30834	SERPINA3	ZNRD1
26278	30834	SACS	ZNRD1
4841	30834	NONO	ZNRD1
4793	30834	NFKBIB	ZNRD1
3600	30834	IL15	ZNRD1
10456	30834	HAX1	ZNRD1
2843	30834	GPR20	ZNRD1
8328	30834	GFI1B	ZNRD1
1843	30834	DUSP1	ZNRD1
23152	30834	CIC	ZNRD1
6311	30834	ATXN2	ZNRD1
335	30834	APOA1	ZNRD1
7316	54680	UBC	ZNHIT6
6613	54680	SUMO2	ZNHIT6
4087	54680	SMAD2	ZNHIT6
23411	54680	SIRT1	ZNHIT6
4193	54680	MDM2	ZNHIT6
2113	54680	ETS1	ZNHIT6
1994	54680	ELAVL1	ZNHIT6
7572	9326	ZNF24	ZNHIT3
7517	9326	XRCC3	ZNHIT3
7316	9326	UBC	ZNHIT3
7068	9326	THRB	ZNHIT3
6256	9326	RXRA	ZNHIT3
5468	9326	PPARG	ZNHIT3
5090	9326	PBX3	ZNHIT3
4212	9326	MEIS2	ZNHIT3
3172	9326	HNF4A	ZNHIT3
9214	9326	FCMR	ZNHIT3
1459	9326	CSNK2A2	ZNHIT3
51028	741	VPS36	ZNHIT2
51699	741	VPS29	ZNHIT2
81567	741	TXNDC5	ZNHIT2
7322	57169	UBE2D2	ZNFX1
7321	57169	UBE2D1	ZNFX1
7316	57169	UBC	ZNFX1
4899	57169	NRF1	ZNFX1
84466	57169	MEGF10	ZNFX1
7316	148198	UBC	ZNF98
7316	81931	UBC	ZNF93
7316	168374	UBC	ZNF92
6778	168374	STAT6	ZNF92
1385	168374	CREB1	ZNF92
7316	7644	UBC	ZNF91
6612	7644	SUMO3	ZNF91
7341	7644	SUMO1	ZNF91
3064	7644	HTT	ZNF91
7316	7643	UBC	ZNF90
7316	400713	UBC	ZNF880
7316	345462	UBC	ZNF879
7316	729747	UBC	ZNF878
7316	100507290	UBC	ZNF865
7316	344787	UBC	ZNF860
7316	342892	UBC	ZNF850
7316	7639	UBC	ZNF85
7316	162993	UBC	ZNF846
7316	91664	UBC	ZNF845
4899	91664	NRF1	ZNF845
7316	284391	UBC	ZNF844
4899	283933	NRF1	ZNF843
11140	283933	CDC37	ZNF843
7316	284371	UBC	ZNF841
7316	7637	UBC	ZNF84
7534	55778	YWHAZ	ZNF839
7531	55778	YWHAE	ZNF839
65125	55778	WNK1	ZNF839
351	55778	APP	ZNF839
7316	162962	UBC	ZNF836
7289	90485	TULP3	ZNF835
7528	91603	YY1	ZNF830
147179	91603	WIPF2	ZNF830
8563	91603	THOC5	ZNF830
9984	91603	THOC1	ZNF830
22938	91603	SNW1	ZNF830
10992	91603	SF3B2	ZNF830
5867	91603	RAB4A	ZNF830
10594	91603	PRPF8	ZNF830
23759	91603	PPIL2	ZNF830
5093	91603	PCBP1	ZNF830
3609	91603	ILF3	ZNF830
3550	91603	IK	ZNF830
118924	91603	FRA10AC1	ZNF830
9716	91603	AQR	ZNF830
7316	55769	UBC	ZNF83
4093	55769	SMAD9	ZNF83
4088	55769	SMAD3	ZNF83
6839	374899	SUV39H1	ZNF829
23028	374899	KDM1A	ZNF829
23468	374899	CBX5	ZNF829
7324	152485	UBE2E1	ZNF827
7316	152485	UBC	ZNF827
5499	152485	PPP1CA	ZNF827
3065	152485	HDAC1	ZNF827
529	152485	ATP6V1E1	ZNF827
7316	55552	UBC	ZNF823
6733	100529240	SRPK2	ZNF816-ZNF321P
7316	125893	UBC	ZNF816
7316	126017	UBC	ZNF813
7316	388558	UBC	ZNF808
6696	91752	SPP1	ZNF804A
6310	91752	ATXN1	ZNF804A
7316	168850	UBC	ZNF800
4899	168850	NRF1	ZNF800
1994	168850	ELAVL1	ZNF800
5885	7634	RAD21	ZNF80
7316	90576	UBC	ZNF799
7289	390927	TULP3	ZNF793
7316	126375	UBC	ZNF792
7316	163049	UBC	ZNF791
3611	163049	ILK	ZNF791
7013	388536	TERF1	ZNF790
7316	7633	UBC	ZNF79
7316	285989	UBC	ZNF789
6657	126208	SOX2	ZNF787
5728	126208	PTEN	ZNF787
4899	126208	NRF1	ZNF787
3575	126208	IL7R	ZNF787
752	126208	FMNL1	ZNF787
648	126208	BMI1	ZNF787
80758	146540	PRR7	ZNF785
4899	147808	NRF1	ZNF784
23542	147808	MAPK8IP2	ZNF784
1460	147808	CSNK2B	ZNF784
7316	158431	UBC	ZNF782
4899	158431	NRF1	ZNF782
7316	163115	UBC	ZNF781
1459	163115	CSNK2A2	ZNF781
7316	27153	UBC	ZNF777
9252	285971	RPS6KA5	ZNF775
5516	285971	PPP2CB	ZNF775
5597	285971	MAPK6	ZNF775
2242	285971	FES	ZNF775
7316	374928	UBC	ZNF773
3726	374928	JUNB	ZNF773
23468	374928	CBX5	ZNF773
7316	400720	UBC	ZNF772
4899	51333	NRF1	ZNF771
4899	54989	NRF1	ZNF770
1994	54989	ELAVL1	ZNF770
7316	79724	UBC	ZNF768
7138	79724	TNNT1	ZNF768
9656	79724	MDC1	ZNF768
580	79724	BARD1	ZNF768
7316	90321	UBC	ZNF766
4899	90321	NRF1	ZNF766
4193	90321	MDM2	ZNF766
7316	91661	UBC	ZNF765
4899	91661	NRF1	ZNF765
5359	92595	PLSCR1	ZNF764
1994	92595	ELAVL1	ZNF764
11007	92595	CCDC85B	ZNF764
23468	92595	CBX5	ZNF764
7316	284390	UBC	ZNF763
7316	388561	UBC	ZNF761
4899	388561	NRF1	ZNF761
7316	7629	UBC	ZNF76
6908	7629	TBP	ZNF76
8554	7629	PIAS1	ZNF76
7316	7626	UBC	ZNF75D
351	7627	APP	ZNF75A
4899	79755	NRF1	ZNF750
4899	65988	NRF1	ZNF747
1994	65988	ELAVL1	ZNF747
23468	65988	CBX5	ZNF747
6613	155061	SUMO2	ZNF746
8575	155061	PRKRA	ZNF746
5071	155061	PARK2	ZNF746
6885	155061	MAP3K7	ZNF746
3611	155061	ILK	ZNF746
3163	155061	HMOX2	ZNF746
2932	155061	GSK3B	ZNF746
2242	155061	FES	ZNF746
2046	155061	EPHA8	ZNF746
1994	155061	ELAVL1	ZNF746
7316	283337	UBC	ZNF740
5621	283337	PRNP	ZNF740
4899	283337	NRF1	ZNF740
648	283337	BMI1	ZNF740
351	283337	APP	ZNF740
7316	7625	UBC	ZNF74
10155	7625	TRIM28	ZNF74
5430	7625	POLR2A	ZNF74
3326	7625	HSP90AB1	ZNF74
3320	7625	HSP90AA1	ZNF74
7316	728927	UBC	ZNF736
4899	728927	NRF1	ZNF736
7316	654254	UBC	ZNF732
7316	100129543	UBC	ZNF730
7316	442319	UBC	ZNF727
7316	170960	UBC	ZNF721
7316	124411	UBC	ZNF720
351	124411	APP	ZNF720
7316	255403	UBC	ZNF718
7316	100131827	UBC	ZNF717
3611	100131827	ILK	ZNF717
7316	441234	UBC	ZNF716
7316	148206	UBC	ZNF714
5092	148206	PCBD1	ZNF714
8216	148206	LZTR1	ZNF714
1994	148206	ELAVL1	ZNF714
7316	349075	UBC	ZNF713
7316	7552	UBC	ZNF711
7341	7552	SUMO1	ZNF711
23133	7552	PHF8	ZNF711
10133	7552	OPTN	ZNF711
4899	7552	NRF1	ZNF711
5590	58491	PRKCZ	ZNF71
5347	58491	PLK1	ZNF71
4899	58491	NRF1	ZNF71
23028	58491	KDM1A	ZNF71
1460	58491	CSNK2B	ZNF71
10537	163051	UBD	ZNF709
7316	163051	UBC	ZNF709
382	163051	ARF6	ZNF709
7316	7562	UBC	ZNF708
7316	51123	UBC	ZNF706
81567	51123	TXNDC5	ZNF706
5881	51123	RAC3	ZNF706
4899	51123	NRF1	ZNF706
11113	51123	CIT	ZNF706
523	51123	ATP6V1A	ZNF706
351	51123	APP	ZNF706
7316	100131980	UBC	ZNF705G
7014	80139	TERF2	ZNF703
10238	80139	DCAF7	ZNF703
7316	55762	UBC	ZNF701
4899	55762	NRF1	ZNF701
7316	90592	UBC	ZNF700
55734	7621	ZFP64	ZNF70
7564	7553	ZNF16	ZNF7
7316	7553	UBC	ZNF7
10474	7553	TADA3	ZNF7
2885	7553	GRB2	ZNF7
7316	374879	UBC	ZNF699
4899	374879	NRF1	ZNF699
7316	57116	UBC	ZNF695
4899	55657	NRF1	ZNF692
7316	51058	UBC	ZNF691
9001	51058	HAP1	ZNF691
10155	115509	TRIM28	ZNF689
4691	115509	NCL	ZNF689
3192	115509	HNRNPU	ZNF689
3185	115509	HNRNPF	ZNF689
23468	115509	CBX5	ZNF689
7316	57592	UBC	ZNF687
6613	57592	SUMO2	ZNF687
7341	57592	SUMO1	ZNF687
10772	57592	SRSF10	ZNF687
6657	57592	SOX2	ZNF687
80789	57592	INTS5	ZNF687
65123	57592	INTS3	ZNF687
3065	57592	HDAC1	ZNF687
8726	57592	EED	ZNF687
1459	57592	CSNK2A2	ZNF687
648	57592	BMI1	ZNF687
351	127396	APP	ZNF684
7316	148213	UBC	ZNF681
7316	340252	UBC	ZNF680
7316	168417	UBC	ZNF679
7316	339500	UBC	ZNF678
7316	342926	UBC	ZNF677
7316	171392	UBC	ZNF675
8600	171392	TNFSF11	ZNF675
6612	171392	SUMO3	ZNF675
8543	171392	LMO4	ZNF675
3064	171392	HTT	ZNF675
7316	641339	UBC	ZNF674
4899	641339	NRF1	ZNF674
7316	79891	UBC	ZNF671
5597	79891	MAPK6	ZNF671
7316	93474	UBC	ZNF670
6839	93474	SUV39H1	ZNF670
4188	93474	MDFI	ZNF670
26128	93474	KIF1BP	ZNF670
1459	93474	CSNK2A2	ZNF670
7157	79759	TP53	ZNF668
4869	79759	NPM1	ZNF668
4193	79759	MDM2	ZNF668
1994	79759	ELAVL1	ZNF668
7316	63934	UBC	ZNF667
5501	63934	PPP1CC	ZNF667
4899	63934	NRF1	ZNF667
11140	63934	CDC37	ZNF667
7316	79788	UBC	ZNF665
7316	285349	UBC	ZNF660
6714	401509	SRC	ZNF658B
2101	401509	ESRRA	ZNF658B
4899	26149	NRF1	ZNF658
7409	79027	VAV1	ZNF655
9319	79027	TRIP13	ZNF655
4591	79027	TRIM37	ZNF655
23281	79027	MTUS2	ZNF655
4110	79027	MAGEA11	ZNF655
3064	79027	HTT	ZNF655
1019	79027	CDK4	ZNF655
9531	79027	BAG3	ZNF655
2516	115950	NR5A1	ZNF653
862	22834	RUNX1T1	ZNF652
4899	22834	NRF1	ZNF652
2353	22834	FOS	ZNF652
863	22834	CBFA2T3	ZNF652
9139	22834	CBFA2T2	ZNF652
6839	65251	SUV39H1	ZNF649
23468	65251	CBX5	ZNF649
7329	9726	UBE2I	ZNF646
7316	158506	UBC	ZNF645
9406	84146	ZRANB2	ZNF644
7316	84146	UBC	ZNF644
6613	84146	SUMO2	ZNF644
6657	84146	SOX2	ZNF644
6713	121274	SQLE	ZNF641
23028	121274	KDM1A	ZNF641
57599	51193	WDR48	ZNF639
7316	51193	UBC	ZNF639
4899	51193	NRF1	ZNF639
1387	51193	CREBBP	ZNF639
54840	51193	APTX	ZNF639
7572	27332	ZNF24	ZNF638
7528	27332	YY1	ZNF638
7532	27332	YWHAG	ZNF638
8976	27332	WASL	ZNF638
7316	27332	UBC	ZNF638
7341	27332	SUMO1	ZNF638
6696	27332	SPP1	ZNF638
2810	27332	SFN	ZNF638
6119	27332	RPA3	ZNF638
6118	27332	RPA2	ZNF638
6117	27332	RPA1	ZNF638
5813	27332	PURA	ZNF638
5359	27332	PLSCR1	ZNF638
3880	27332	KRT19	ZNF638
3866	27332	KRT15	ZNF638
2963	27332	GTF2F2	ZNF638
2274	27332	FHL2	ZNF638
30008	27332	EFEMP2	ZNF638
8726	27332	EED	ZNF638
10241	27332	CALCOCO2	ZNF638
648	27332	BMI1	ZNF638
7316	23361	UBC	ZNF629
7316	199692	UBC	ZNF627
7316	199777	UBC	ZNF626
3399	199777	ID3	ZNF626
2274	199777	FHL2	ZNF626
7316	90589	UBC	ZNF625
23468	90589	CBX5	ZNF625
23390	57547	ZDHHC17	ZNF624
7316	57547	UBC	ZNF624
4899	57547	NRF1	ZNF624
56061	90441	UBFD1	ZNF622
7316	90441	UBC	ZNF622
5504	90441	PPP1R2	ZNF622
22976	90441	PAXIP1	ZNF622
9520	90441	NPEPPS	ZNF622
4605	90441	MYBL2	ZNF622
9833	90441	MELK	ZNF622
2717	90441	GLA	ZNF622
2539	90441	G6PD	ZNF622
2353	90441	FOS	ZNF622
9343	90441	EFTUD2	ZNF622
351	90441	APP	ZNF622
23468	253639	CBX5	ZNF620
7289	285267	TULP3	ZNF619
1452	114991	CSNK1A1	ZNF618
7316	90317	UBC	ZNF616
7316	284370	UBC	ZNF615
4899	81856	NRF1	ZNF611
7316	162963	UBC	ZNF610
4899	162963	NRF1	ZNF610
11140	162963	CDC37	ZNF610
7316	57507	UBC	ZNF608
1822	57507	ATN1	ZNF608
4188	84775	MDFI	ZNF607
80321	84775	CEP70	ZNF607
7316	80095	UBC	ZNF606
80145	80095	THOC7	ZNF606
8563	80095	THOC5	ZNF606
2101	80095	ESRRA	ZNF606
7316	162966	UBC	ZNF600
5597	162966	MAPK6	ZNF600
7316	148103	UBC	ZNF599
116173	148103	CMTM5	ZNF599
9099	90850	USP2	ZNF598
27338	90850	UBE2S	ZNF598
7316	90850	UBC	ZNF598
6119	90850	RPA3	ZNF598
6118	90850	RPA2	ZNF598
6117	90850	RPA1	ZNF598
3069	90850	HDLBP	ZNF598
26058	90850	GIGYF2	ZNF598
9470	90850	EIF4E2	ZNF598
1627	90850	DBN1	ZNF598
978	90850	CDA	ZNF598
23390	146434	ZDHHC17	ZNF597
6776	169270	STAT5A	ZNF596
7316	152687	UBC	ZNF595
3726	152687	JUNB	ZNF595
7316	84622	UBC	ZNF594
2801	84622	GOLGA2	ZNF594
7341	9640	SUMO1	ZNF592
9295	9640	SRSF11	ZNF592
4093	9640	SMAD9	ZNF592
10542	9640	LAMTOR5	ZNF592
80789	9640	INTS5	ZNF592
65123	9640	INTS3	ZNF592
3065	9640	HDAC1	ZNF592
1459	9640	CSNK2A2	ZNF592
4093	100293516	SMAD9	ZNF587B
4093	84914	SMAD9	ZNF587
2885	84914	GRB2	ZNF587
11140	84914	CDC37	ZNF587
7316	54807	UBC	ZNF586
9525	92285	VPS4B	ZNF585B
23468	92285	CBX5	ZNF585B
23468	199704	CBX5	ZNF585A
4899	147949	NRF1	ZNF583
4899	147948	NRF1	ZNF582
373	51545	TRIM23	ZNF581
6839	51545	SUV39H1	ZNF581
11030	51545	RBPMS	ZNF581
5359	51545	PLSCR1	ZNF581
4188	51545	MDFI	ZNF581
84445	51545	LZTS2	ZNF581
83755	51545	KRTAP4-12	ZNF581
23028	51545	KDM1A	ZNF581
3183	51545	HNRNPC	ZNF581
9802	51545	DAZAP2	ZNF581
351	51545	APP	ZNF581
7494	51157	XBP1	ZNF580
6456	51157	SH3GL2	ZNF580
5083	51157	PAX9	ZNF580
9459	51157	ARHGEF6	ZNF580
6678	163033	SPARC	ZNF579
23450	163033	SF3B3	ZNF579
5997	163033	RGS2	ZNF579
5921	163033	RASA1	ZNF579
3164	163033	NR4A1	ZNF579
4232	163033	MEST	ZNF579
5597	163033	MAPK6	ZNF579
3611	163033	ILK	ZNF579
10912	163033	GADD45G	ZNF579
7316	147660	UBC	ZNF578
4067	84765	LYN	ZNF577
6821	79177	SUOX	ZNF576
5916	79177	RARG	ZNF576
4899	79177	NRF1	ZNF576
8550	79177	MAPKAPK5	ZNF576
7316	64763	UBC	ZNF574
351	64763	APP	ZNF574
7316	51276	UBC	ZNF571
4899	51276	NRF1	ZNF571
7316	148268	UBC	ZNF570
7316	126295	UBC	ZNF57
6839	126295	SUV39H1	ZNF57
11140	148266	CDC37	ZNF569
23468	148266	CBX5	ZNF569
7316	374900	UBC	ZNF568
3611	374900	ILK	ZNF568
1459	374900	CSNK2A2	ZNF568
23468	374900	CBX5	ZNF568
7316	163081	UBC	ZNF567
5092	163081	PCBD1	ZNF567
10537	84924	UBD	ZNF566
7316	84924	UBC	ZNF566
23468	84924	CBX5	ZNF566
4899	147929	NRF1	ZNF565
3611	147929	ILK	ZNF565
7316	163050	UBC	ZNF564
7316	147837	UBC	ZNF563
7316	147741	UBC	ZNF560
7316	84527	UBC	ZNF559
4899	84527	NRF1	ZNF559
4188	84527	MDFI	ZNF559
348	148156	APOE	ZNF558
7316	79230	UBC	ZNF557
6839	79230	SUV39H1	ZNF557
4093	79230	SMAD9	ZNF557
79842	80032	ZBTB3	ZNF556
1994	80032	ELAVL1	ZNF556
7316	148254	UBC	ZNF555
23468	79818	CBX5	ZNF552
7316	90233	UBC	ZNF551
4899	90233	NRF1	ZNF551
7316	256051	UBC	ZNF549
7316	147694	UBC	ZNF548
7316	339327	UBC	ZNF546
4899	339327	NRF1	ZNF546
5877	27300	RABIF	ZNF544
7316	84215	UBC	ZNF541
7316	163255	UBC	ZNF540
4899	163255	NRF1	ZNF540
7316	147658	UBC	ZNF534
7316	55205	UBC	ZNF532
1994	55205	ELAVL1	ZNF532
4899	84503	NRF1	ZNF527
4899	147807	NRF1	ZNF524
4089	25925	SMAD4	ZNF521
4086	25925	SMAD1	ZNF521
3065	25925	HDAC1	ZNF521
2623	25925	GATA1	ZNF521
1994	25925	ELAVL1	ZNF521
7316	162655	UBC	ZNF519
221833	162655	SP8	ZNF519
7316	85460	UBC	ZNF518B
4899	85460	NRF1	ZNF518B
7316	9849	UBC	ZNF518A
23468	9849	CBX5	ZNF518A
23028	9658	KDM1A	ZNF516
8290	9658	HIST3H3	ZNF516
3065	9658	HDAC1	ZNF516
26009	130557	ZZZ3	ZNF513
133522	130557	PPARGC1B	ZNF513
7525	57473	YES1	ZNF512B
2547	57473	XRCC6	ZNF512B
7508	57473	XPC	ZNF512B
7450	57473	VWF	ZNF512B
27072	57473	VPS41	ZNF512B
7428	57473	VHL	ZNF512B
9878	57473	TOX4	ZNF512B
10043	57473	TOM1	ZNF512B
7052	57473	TGM2	ZNF512B
6829	57473	SUPT5H	ZNF512B
6711	57473	SPTBN1	ZNF512B
4086	57473	SMAD1	ZNF512B
6233	57473	RPS27A	ZNF512B
5792	57473	PTPRF	ZNF512B
5774	57473	PTPN3	ZNF512B
23645	57473	PPP1R15A	ZNF512B
5336	57473	PLCG2	ZNF512B
51588	57473	PIAS4	ZNF512B
23089	57473	PEG10	ZNF512B
9659	57473	PDE4DIP	ZNF512B
55193	57473	PBRM1	ZNF512B
10956	57473	OS9	ZNF512B
4628	57473	MYH10	ZNF512B
3913	57473	LAMB2	ZNF512B
54596	57473	L1TD1	ZNF512B
7071	57473	KLF10	ZNF512B
51780	57473	KDM3B	ZNF512B
27336	57473	HTATSF1	ZNF512B
3065	57473	HDAC1	ZNF512B
10539	57473	GLRX3	ZNF512B
2099	57473	ESR1	ZNF512B
1857	57473	DVL3	ZNF512B
1654	57473	DDX3X	ZNF512B
1639	57473	DCTN1	ZNF512B
1488	57473	CTBP2	ZNF512B
8872	57473	CDC123	ZNF512B
23774	57473	BRD1	ZNF512B
546	57473	ATRX	ZNF512B
334	57473	APLP2	ZNF512B
164	57473	AP1G1	ZNF512B
23243	57473	ANKRD28	ZNF512B
23141	57473	ANKLE2	ZNF512B
7316	84450	UBC	ZNF512
4086	22869	SMAD1	ZNF510
728642	22869	CDK11A	ZNF510
1445	22847	CSK	ZNF507
7316	440515	UBC	ZNF506
5371	440515	PML	ZNF506
7316	84858	UBC	ZNF503
7316	91392	UBC	ZNF502
3196	91392	TLX2	ZNF502
7316	115560	UBC	ZNF501
4899	162968	NRF1	ZNF497
26009	84838	ZZZ3	ZNF496
55663	84838	ZNF446	ZNF496
7316	84838	UBC	ZNF496
10155	84838	TRIM28	ZNF496
6829	84838	SUPT5H	ZNF496
6613	84838	SUMO2	ZNF496
10743	84838	RAI1	ZNF496
5468	84838	PPARG	ZNF496
661	84838	POLR3D	ZNF496
2908	84838	NR3C1	ZNF496
11335	84838	CBX3	ZNF496
407	84838	ARR3	ZNF496
7316	284443	UBC	ZNF493
7316	57615	UBC	ZNF492
7316	126069	UBC	ZNF491
7316	57474	UBC	ZNF490
30009	57474	TBX21	ZNF490
10921	57474	RNPS1	ZNF490
27316	57474	RBMX	ZNF490
23281	57474	MTUS2	ZNF490
4188	57474	MDFI	ZNF490
8216	57474	LZTR1	ZNF490
10481	57474	HOXB13	ZNF490
84062	57474	DTNBP1	ZNF490
6310	118738	ATXN1	ZNF488
7316	90649	UBC	ZNF486
7316	220992	UBC	ZNF485
7316	83744	UBC	ZNF484
4093	83744	SMAD9	ZNF484
4899	83744	NRF1	ZNF484
7316	158399	UBC	ZNF483
4899	158399	NRF1	ZNF483
2908	158399	NR3C1	ZNF483
23392	158399	KIAA0368	ZNF483
23468	158399	CBX5	ZNF483
351	158399	APP	ZNF483
23028	147657	KDM1A	ZNF480
7316	90827	UBC	ZNF479
7316	133923	UBC	ZNF474
7753	25888	ZNF202	ZNF473
7316	25888	UBC	ZNF473
7884	25888	SLBP	ZNF473
4899	25888	NRF1	ZNF473
134353	25888	LSM11	ZNF473
84967	25888	LSM10	ZNF473
7316	57573	UBC	ZNF471
4899	57573	NRF1	ZNF471
7316	90333	UBC	ZNF468
9368	90333	SLC9A3R1	ZNF468
6775	168544	STAT4	ZNF467
6774	168544	STAT3	ZNF467
6772	168544	STAT1	ZNF467
7289	58499	TULP3	ZNF462
7023	58499	TFAP4	ZNF462
7341	58499	SUMO1	ZNF462
6657	58499	SOX2	ZNF462
23468	58499	CBX5	ZNF462
7536	92283	SF1	ZNF461
4899	92283	NRF1	ZNF461
3066	92283	HDAC2	ZNF461
7316	10794	UBC	ZNF460
23468	10794	CBX5	ZNF460
7417	285676	VDAC2	ZNF454
7386	285676	UQCRFS1	ZNF454
7316	285676	UBC	ZNF454
6428	285676	SRSF3	ZNF454
5825	285676	ABCD3	ZNF454
7329	26036	UBE2I	ZNF451
7316	26036	UBC	ZNF451
6839	26036	SUV39H1	ZNF451
6613	26036	SUMO2	ZNF451
7341	26036	SUMO1	ZNF451
79753	26036	SNIP1	ZNF451
9810	26036	RNF40	ZNF451
5910	26036	RAP1GDS1	ZNF451
55660	26036	PRPF40A	ZNF451
56341	26036	PRMT8	ZNF451
3276	26036	PRMT1	ZNF451
5092	26036	PCBD1	ZNF451
64398	26036	MPP5	ZNF451
8216	26036	LZTR1	ZNF451
23028	26036	KDM1A	ZNF451
23210	26036	JMJD6	ZNF451
3064	26036	HTT	ZNF451
9513	26036	FXR2	ZNF451
55007	26036	FAM118A	ZNF451
1385	26036	CREB1	ZNF451
80772	26036	CPTP	ZNF451
55038	26036	CDCA4	ZNF451
988	26036	CDC5L	ZNF451
10241	26036	CALCOCO2	ZNF451
367	26036	AR	ZNF451
7316	7596	UBC	ZNF45
1050	7596	CEBPA	ZNF45
23468	7596	CBX5	ZNF45
7316	203523	UBC	ZNF449
4899	203523	NRF1	ZNF449
7746	55663	ZSCAN9	ZNF446
84307	55663	ZNF397	ZNF446
10127	55663	ZNF263	ZNF446
7572	55663	ZNF24	ZNF446
7718	55663	ZNF165	ZNF446
9457	55663	FHL5	ZNF446
85359	55663	DGCR6L	ZNF446
88	55663	ACTN2	ZNF446
7316	353274	UBC	ZNF445
7316	10224	UBC	ZNF443
604	10224	BCL6	ZNF443
7316	79973	UBC	ZNF442
7316	126068	UBC	ZNF441
7494	126070	XBP1	ZNF440
7316	126070	UBC	ZNF440
7185	126070	TRAF1	ZNF440
5083	126070	PAX9	ZNF440
7316	51710	UBC	ZNF44
7316	90594	UBC	ZNF439
23281	90594	MTUS2	ZNF439
4899	220929	NRF1	ZNF438
6839	80818	SUV39H1	ZNF436
55170	80818	PRMT6	ZNF436
10419	80818	PRMT5	ZNF436
23028	80818	KDM1A	ZNF436
1385	80818	CREB1	ZNF436
7316	163059	UBC	ZNF433
7316	170959	UBC	ZNF431
7083	170959	TK1	ZNF431
6612	170959	SUMO3	ZNF431
7341	170959	SUMO1	ZNF431
6606	170959	SMN1	ZNF431
1026	170959	CDKN1A	ZNF431
310	170959	ANXA7	ZNF431
7316	80264	UBC	ZNF430
7316	7594	UBC	ZNF43
7316	353088	UBC	ZNF429
4899	126299	NRF1	ZNF428
3981	126299	LIG4	ZNF428
8815	126299	BANF1	ZNF428
9531	126299	BAG3	ZNF428
7316	79088	UBC	ZNF426
10133	79088	OPTN	ZNF426
4188	79088	MDFI	ZNF426
9404	79088	LPXN	ZNF426
83755	79088	KRTAP4-12	ZNF426
1994	79088	ELAVL1	ZNF426
30008	79088	EFEMP2	ZNF426
80321	79088	CEP70	ZNF426
11007	79088	CCDC85B	ZNF426
10241	79088	CALCOCO2	ZNF426
9531	79088	BAG3	ZNF426
7874	23090	USP7	ZNF423
6427	23090	SRSF2	ZNF423
4089	23090	SMAD4	ZNF423
4086	23090	SMAD1	ZNF423
6256	23090	RXRA	ZNF423
5916	23090	RARG	ZNF423
5915	23090	RARB	ZNF423
5914	23090	RARA	ZNF423
142	23090	PARP1	ZNF423
4067	23090	LYN	ZNF423
80184	23090	CEP290	ZNF423
7316	147923	UBC	ZNF420
10155	147923	TRIM28	ZNF420
7157	147923	TP53	ZNF420
7133	147923	TNFRSF1B	ZNF420
6512	147923	SLC1A7	ZNF420
10456	147923	HAX1	ZNF420
1595	147923	CYP51A1	ZNF420
285440	147923	CYP4V2	ZNF420
1029	147923	CDKN2A	ZNF420
8099	147923	CDK2AP1	ZNF420
998	147923	CDC42	ZNF420
7316	79744	UBC	ZNF419
7316	147686	UBC	ZNF418
5058	147686	PAK1	ZNF418
23099	147687	ZBTB43	ZNF417
4591	147687	TRIM37	ZNF417
5987	147687	TRIM27	ZNF417
23139	147687	MAST2	ZNF417
23582	147687	CCNDBP1	ZNF417
11007	147687	CCDC85B	ZNF417
7316	55786	UBC	ZNF415
56159	84330	TEX11	ZNF414
7316	57862	UBC	ZNF410
7341	57862	SUMO1	ZNF410
81488	57862	POLR2M	ZNF410
100820829	57862	MYZAP	ZNF410
1029	57862	CDKN2A	ZNF410
351	57862	APP	ZNF410
30012	7592	TLX3	ZNF41
4929	7592	NR4A2	ZNF41
221504	79797	ZBTB9	ZNF408
728116	79797	ZBTB8B	ZNF408
653121	79797	ZBTB8A	ZNF408
8940	79797	TOP3B	ZNF408
138046	79797	RALYL	ZNF408
5621	79797	PRNP	ZNF408
23532	79797	PRAME	ZNF408
8572	79797	PDLIM4	ZNF408
4282	79797	MIF	ZNF408
4188	79797	MDFI	ZNF408
23641	79797	LDOC1	ZNF408
83755	79797	KRTAP4-12	ZNF408
10656	79797	KHDRBS3	ZNF408
3399	79797	ID3	ZNF408
3219	79797	HOXB9	ZNF408
3202	79797	HOXA5	ZNF408
10755	79797	GIPC1	ZNF408
2274	79797	FHL2	ZNF408
2199	79797	FBLN2	ZNF408
23404	79797	EXOSC2	ZNF408
1857	79797	DVL3	ZNF408
78987	79797	CRELD1	ZNF408
10036	79797	CHAF1A	ZNF408
80321	79797	CEP70	ZNF408
64753	79797	CCDC136	ZNF408
10241	79797	CALCOCO2	ZNF408
8455	79797	ATRN	ZNF408
284312	55628	ZSCAN1	ZNF407
221504	55628	ZBTB9	ZNF407
7316	55628	UBC	ZNF407
6778	55628	STAT6	ZNF407
8451	55628	CUL4A	ZNF407
55832	55628	CAND1	ZNF407
338872	55628	C1QTNF9	ZNF407
2099	57541	ESR1	ZNF398
7316	84307	UBC	ZNF397
51282	84307	SCAND1	ZNF397
284312	252884	ZSCAN1	ZNF396
84307	252884	ZNF397	ZNF396
7529	55893	YWHAB	ZNF395
8976	55893	WASL	ZNF395
8819	55893	SAP30	ZNF395
3065	55893	HDAC1	ZNF395
1994	55893	ELAVL1	ZNF395
4899	346157	NRF1	ZNF391
648	151126	BMI1	ZNF385B
7314	25946	UBB	ZNF385A
7157	25946	TP53	ZNF385A
7791	171017	ZYX	ZNF384
7431	171017	VIM	ZNF384
7316	171017	UBC	ZNF384
8148	171017	TAF15	ZNF384
6657	171017	SOX2	ZNF384
5093	171017	PCBP1	ZNF384
3225	171017	HOXC9	ZNF384
1053	171017	CEBPE	ZNF384
2130	163087	EWSR1	ZNF383
7316	84911	UBC	ZNF382
10155	84911	TRIM28	ZNF382
10951	84911	CBX1	ZNF382
8204	167465	NRIP1	ZNF366
2099	167465	ESR1	ZNF366
1487	167465	CTBP1	ZNF366
351	22891	APP	ZNF365
7316	140467	UBC	ZNF358
7316	30832	UBC	ZNF354C
7316	59348	UBC	ZNF350
10155	59348	TRIM28	ZNF350
5932	59348	RBBP8	ZNF350
4750	59348	NEK1	ZNF350
672	59348	BRCA1	ZNF350
55729	59348	ATF7IP	ZNF350
351	7584	APP	ZNF35
7316	84671	UBC	ZNF347
57510	23567	XPO5	ZNF346
7316	23567	UBC	ZNF346
23435	23567	TARDBP	ZNF346
23411	23567	SIRT1	ZNF346
6045	23567	RNF2	ZNF346
3609	23567	ILF3	ZNF346
5610	23567	EIF2AK2	ZNF346
55832	23567	CAND1	ZNF346
54882	23567	ANKHD1	ZNF346
351	79175	APP	ZNF343
23390	84905	ZDHHC17	ZNF341
55660	84905	PRPF40A	ZNF341
7316	80778	UBC	ZNF34
9001	7582	HAP1	ZNF33B
23466	7581	CBX6	ZNF33A
23412	26152	COMMD3	ZNF337
11007	26152	CCDC85B	ZNF337
509	26152	ATP5C1	ZNF337
11091	63925	WDR5	ZNF335
7023	63925	TFAP4	ZNF335
5929	63925	RBBP5	ZNF335
23054	63925	NCOA6	ZNF335
3054	63925	HCFC1	ZNF335
1021	63925	CDK6	ZNF335
1019	63925	CDK4	ZNF335
57805	63925	CCAR2	ZNF335
56946	63925	C11orf30	ZNF335
11140	55713	CDC37	ZNF334
23582	55713	CCNDBP1	ZNF334
23028	84449	KDM1A	ZNF333
79797	55422	ZNF408	ZNF331
7316	55422	UBC	ZNF331
6835	55422	SURF2	ZNF331
5747	55422	PTK2	ZNF331
4899	55422	NRF1	ZNF331
3164	55422	NR4A1	ZNF331
5597	55422	MAPK6	ZNF331
2274	55422	FHL2	ZNF331
65265	55422	C8orf33	ZNF331
79797	27309	ZNF408	ZNF330
7316	27309	UBC	ZNF330
4088	79673	SMAD3	ZNF329
4899	79673	NRF1	ZNF329
7415	284695	VCP	ZNF326
7385	284695	UQCRC2	ZNF326
10537	284695	UBD	ZNF326
7316	284695	UBC	ZNF326
23512	284695	SUZ12	ZNF326
6613	284695	SUMO2	ZNF326
6426	284695	SRSF1	ZNF326
23451	284695	SF3B1	ZNF326
10291	284695	SF3A1	ZNF326
989	284695	SEPT7	ZNF326
4735	284695	SEPT2	ZNF326
6280	284695	S100A9	ZNF326
24148	284695	PRPF6	ZNF326
5499	284695	PPP1CA	ZNF326
5432	284695	POLR2C	ZNF326
5430	284695	POLR2A	ZNF326
	284695	NHP2L1	ZNF326
5469	284695	MED1	ZNF326
4193	284695	MDM2	ZNF326
3609	284695	ILF3	ZNF326
3550	284695	IK	ZNF326
4670	284695	HNRNPM	ZNF326
3178	284695	HNRNPA1	ZNF326
1968	284695	EIF2S3	ZNF326
8726	284695	EED	ZNF326
8452	284695	CUL3	ZNF326
8896	284695	BUD31	ZNF326
1620	284695	BRINP1	ZNF326
648	284695	BMI1	ZNF326
7316	388569	UBC	ZNF324B
4899	388569	NRF1	ZNF324B
23468	388569	CBX5	ZNF324B
4899	79692	NRF1	ZNF322
351	79692	APP	ZNF322
7316	162967	UBC	ZNF320
7316	57567	UBC	ZNF319
7316	24149	UBC	ZNF318
6613	24149	SUMO2	ZNF318
6195	24149	RPS6KA1	ZNF318
5501	24149	PPP1CC	ZNF318
9636	24149	ISG15	ZNF318
367	24149	AR	ZNF318
7316	57693	UBC	ZNF317
7341	57693	SUMO1	ZNF317
5940	57693	RBMY1A1	ZNF317
7707	100131017	ZNF148	ZNF316
116143	100131017	WDR92	ZNF316
7316	282890	UBC	ZNF311
2885	282890	GRB2	ZNF311
56916	55900	SMARCAD1	ZNF302
10133	55900	OPTN	ZNF302
9146	55900	HGS	ZNF302
10987	55900	COPS5	ZNF302
1192	55900	CLIC1	ZNF302
23468	55900	CBX5	ZNF302
55832	55900	CAND1	ZNF302
7316	91975	UBC	ZNF300
7316	7551	UBC	ZNF3
9531	7551	BAG3	ZNF3
7316	57336	UBC	ZNF287
80021	57336	TMEM62	ZNF287
4899	57336	NRF1	ZNF287
4899	57335	NRF1	ZNF286A
4899	26974	NRF1	ZNF285
7316	342909	UBC	ZNF284
7316	8427	UBC	ZNF282
6613	8427	SUMO2	ZNF282
5585	8427	PKN1	ZNF282
5294	8427	PIK3CG	ZNF282
8550	8427	MAPKAPK5	ZNF282
7704	23528	ZBTB16	ZNF281
9100	23528	USP10	ZNF281
7014	23528	TERF2	ZNF281
7013	23528	TERF1	ZNF281
6613	23528	SUMO2	ZNF281
6657	23528	SOX2	ZNF281
5460	23528	POU5F1	ZNF281
4899	23528	NRF1	ZNF281
79923	23528	NANOG	ZNF281
4609	23528	MYC	ZNF281
64210	23528	MMS19	ZNF281
5469	23528	MED1	ZNF281
7403	23528	KDM6A	ZNF281
9636	23528	ISG15	ZNF281
147746	23528	HIPK4	ZNF281
1994	23528	ELAVL1	ZNF281
54583	23528	EGLN1	ZNF281
919	23528	CD247	ZNF281
10537	54816	UBD	ZNF280D
7316	54816	UBC	ZNF280D
23468	54816	CBX5	ZNF280D
11335	54816	CBX3	ZNF280D
672	54816	BRCA1	ZNF280D
7316	55609	UBC	ZNF280C
6613	55609	SUMO2	ZNF280C
4000	55609	LMNA	ZNF280C
23028	129025	KDM1A	ZNF280A
7316	7576	UBC	ZNF28
79724	11179	ZNF768	ZNF277
51043	11179	ZBTB7B	ZNF277
7316	11179	UBC	ZNF277
55890	11179	GPRC5C	ZNF277
1642	11179	DDB1	ZNF277
8161	11179	COIL	ZNF277
10965	11179	ACOT2	ZNF277
6310	92822	ATXN1	ZNF276
7556	10782	ZNF10	ZNF274
10155	10782	TRIM28	ZNF274
9869	10782	SETDB1	ZNF274
4804	10782	NGFR	ZNF274
2885	10782	GRB2	ZNF274
23468	10782	CBX5	ZNF274
7316	10793	UBC	ZNF273
7316	10308	UBC	ZNF267
136	10308	ADORA2B	ZNF267
7538	10781	ZFP36	ZNF266
7316	10781	UBC	ZNF266
10253	10781	SPRY2	ZNF266
1856	10127	DVL2	ZNF263
7316	339324	UBC	ZNF260
7316	113835	UBC	ZNF257
7316	10172	UBC	ZNF256
10155	10172	TRIM28	ZNF256
4086	90987	SMAD1	ZNF251
22976	90987	PAXIP1	ZNF251
4899	90987	NRF1	ZNF251
9656	90987	MDC1	ZNF251
9638	90987	FEZ1	ZNF251
373	58500	TRIM23	ZNF250
7138	58500	TNNT1	ZNF250
23641	58500	LDOC1	ZNF250
2801	58500	GOLGA2	ZNF250
1856	58500	DVL2	ZNF250
11007	58500	CCDC85B	ZNF250
7316	219749	UBC	ZNF25
7316	57209	UBC	ZNF248
4899	57209	NRF1	ZNF248
7316	7572	UBC	ZNF24
7157	7572	TP53	ZNF24
3146	7572	HMGB1	ZNF24
2175	7572	FANCA	ZNF24
1191	7572	CLU	ZNF24
81576	7572	CCDC130	ZNF24
577	7572	ADGRB3	ZNF24
4000	8187	LMNA	ZNF239
7316	7776	UBC	ZNF236
7316	9310	UBC	ZNF235
5201	9310	PFDN1	ZNF235
998	10780	CDC42	ZNF234
7316	353355	UBC	ZNF233
29970	353355	SCHIP1	ZNF233
773	353355	CACNA1A	ZNF233
55663	7775	ZNF446	ZNF232
7528	7775	YY1	ZNF232
4899	7775	NRF1	ZNF232
213	7775	ALB	ZNF232
81565	7773	NDEL1	ZNF230
10539	7571	GLRX3	ZNF23
8291	7571	DYSF	ZNF23
351	7571	APP	ZNF23
7316	7772	UBC	ZNF229
7372	7770	UMPS	ZNF227
2932	7770	GSK3B	ZNF227
1454	7770	CSNK1E	ZNF227
1029	7770	CDKN2A	ZNF227
23468	7770	CBX5	ZNF227
7316	7769	UBC	ZNF226
7341	7769	SUMO1	ZNF226
23648	7769	SSBP3	ZNF226
468	7769	ATF4	ZNF226
10155	7767	TRIM28	ZNF224
6612	7767	SUMO3	ZNF224
7341	7767	SUMO1	ZNF224
10419	7767	PRMT5	ZNF224
7316	7766	UBC	ZNF223
7316	7673	UBC	ZNF222
7341	7638	SUMO1	ZNF221
7316	7570	UBC	ZNF22
351	7570	APP	ZNF22
30011	51222	SH3KBP1	ZNF219
6456	51222	SH3GL2	ZNF219
5599	51222	MAPK8	ZNF219
5595	51222	MAPK3	ZNF219
1487	51222	CTBP1	ZNF219
1459	51222	CSNK2A2	ZNF219
1019	51222	CDK4	ZNF219
598	51222	BCL2L1	ZNF219
23028	7764	KDM1A	ZNF217
7316	7762	UBC	ZNF215
26009	7988	ZZZ3	ZNF212
79797	7988	ZNF408	ZNF212
55422	7988	ZNF331	ZNF212
7551	7988	ZNF3	ZNF212
79723	7988	SUV39H2	ZNF212
27289	7988	RND1	ZNF212
7803	7988	PTP4A1	ZNF212
133522	7988	PPARGC1B	ZNF212
159296	7988	NKX2-3	ZNF212
4792	7988	NFKBIA	ZNF212
26959	7988	HBP1	ZNF212
2794	7988	GNL1	ZNF212
2274	7988	FHL2	ZNF212
1848	7988	DUSP6	ZNF212
5977	7988	DPF2	ZNF212
1445	7988	CSK	ZNF212
64764	7988	CREB3L2	ZNF212
468	7988	ATF4	ZNF212
467	7988	ATF3	ZNF212
6643	7753	SNX2	ZNF202
7316	7752	UBC	ZNF200
6498	7752	SKIL	ZNF200
7316	7568	UBC	ZNF20
9001	7568	HAP1	ZNF20
10155	7549	TRIM28	ZNF2
10419	7549	PRMT5	ZNF2
4899	7549	NRF1	ZNF2
351	7549	APP	ZNF2
55553	7738	SOX6	ZNF184
2130	7738	EWSR1	ZNF184
1192	7738	CLIC1	ZNF184
7316	339318	UBC	ZNF181
4899	7733	NRF1	ZNF180
7316	7566	UBC	ZNF18
7316	7728	UBC	ZNF175
4899	7728	NRF1	ZNF175
8216	7728	LZTR1	ZNF175
9404	7728	LPXN	ZNF175
998	7728	CDC42	ZNF175
7572	7727	ZNF24	ZNF174
7568	7727	ZNF20	ZNF174
7341	7727	SUMO1	ZNF174
7593	7727	MZF1	ZNF174
1021	7727	CDK6	ZNF174
58500	7718	ZNF250	ZNF165
7572	7718	ZNF24	ZNF165
6839	7718	SUV39H1	ZNF165
51282	7718	SCAND1	ZNF165
11143	7718	KAT7	ZNF165
220108	7718	FAM124A	ZNF165
1856	7718	DVL2	ZNF165
11007	7718	CCDC85B	ZNF165
81576	7718	CCDC130	ZNF165
7316	90338	UBC	ZNF160
7289	90338	TULP3	ZNF160
25898	90338	RCHY1	ZNF160
3987	90338	LIMS1	ZNF160
6840	7564	SVIL	ZNF16
6279	7564	S100A8	ZNF16
5216	7564	PFN1	ZNF16
4538	7564	MT-ND4	ZNF16
4502	7564	MT2A	ZNF16
3312	7564	HSPA8	ZNF16
2167	7564	FABP4	ZNF16
2038	7564	EPB42	ZNF16
2023	7564	ENO1	ZNF16
1278	7564	COL1A2	ZNF16
1277	7564	COL1A1	ZNF16
7316	7707	UBC	ZNF148
7157	7707	TP53	ZNF148
6613	7707	SUMO2	ZNF148
6774	7707	STAT3	ZNF148
6258	7707	RXRG	ZNF148
284119	7707	PTRF	ZNF148
79050	7707	NOC4L	ZNF148
2648	7707	KAT2A	ZNF148
9759	7707	HDAC4	ZNF148
8841	7707	HDAC3	ZNF148
3065	7707	HDAC1	ZNF148
2033	7707	EP300	ZNF148
1994	7707	ELAVL1	ZNF148
7316	7705	UBC	ZNF146
3611	7705	ILK	ZNF146
7316	7702	UBC	ZNF143
3191	7702	HNRNPL	ZNF143
7316	7701	UBC	ZNF142
7316	7700	UBC	ZNF141
6612	7700	SUMO3	ZNF141
7341	7700	SUMO1	ZNF141
10537	7561	UBD	ZNF14
7316	7561	UBC	ZNF14
7316	7697	UBC	ZNF138
7316	7695	UBC	ZNF136
23582	7695	CCNDBP1	ZNF136
7316	7694	UBC	ZNF135
1104	7694	RCC1	ZNF135
5908	7694	RAP1B	ZNF135
2932	7694	GSK3B	ZNF135
1647	7694	GADD45A	ZNF135
1026	7694	CDKN1A	ZNF135
310	7694	ANXA7	ZNF135
5170	7692	PDPK1	ZNF133
3064	7692	HTT	ZNF133
2353	7692	FOS	ZNF133
7316	7690	UBC	ZNF131
23633	7690	KPNA6	ZNF131
3839	7690	KPNA3	ZNF131
3838	7690	KPNA2	ZNF131
8535	7690	CBX4	ZNF131
7316	7678	UBC	ZNF124
7316	7675	UBC	ZNF121
4609	7675	MYC	ZNF121
7316	7559	UBC	ZNF12
7316	51351	UBC	ZNF117
3611	7771	ILK	ZNF112
7316	51427	UBC	ZNF107
7341	51427	SUMO1	ZNF107
4092	51427	SMAD7	ZNF107
10114	51427	HIPK3	ZNF107
7329	64397	UBE2I	ZNF106
7316	64397	UBC	ZNF106
6613	64397	SUMO2	ZNF106
7341	64397	SUMO1	ZNF106
4087	64397	SMAD2	ZNF106
6498	64397	SKIL	ZNF106
1936	64397	EEF1D	ZNF106
324	64397	APC	ZNF106
1021	94039	CDK6	ZNF101
1019	94039	CDK4	ZNF101
10241	94039	CALCOCO2	ZNF101
7316	163227	UBC	ZNF100
8805	7556	TRIM24	ZNF10
9372	23613	ZFYVE9	ZMYND8
51341	23613	ZBTB7A	ZMYND8
7874	23613	USP7	ZMYND8
7316	23613	UBC	ZMYND8
6827	23613	SUPT4H1	ZMYND8
6613	23613	SUMO2	ZMYND8
6657	23613	SOX2	ZMYND8
6597	23613	SMARCA4	ZMYND8
473	23613	RERE	ZMYND8
5579	23613	PRKCB	ZMYND8
57326	23613	PBXIP1	ZMYND8
26512	23613	INTS6	ZMYND8
80789	23613	INTS5	ZMYND8
65123	23613	INTS3	ZMYND8
26173	23613	INTS1	ZMYND8
3064	23613	HTT	ZMYND8
57520	23613	HECW2	ZMYND8
3065	23613	HDAC1	ZMYND8
1876	23613	E2F6	ZMYND8
1454	23613	CSNK1E	ZMYND8
604	23613	BCL6	ZMYND8
1822	23613	ATN1	ZMYND8
7138	116225	TNNT1	ZMYND19
284352	116225	PPP1R37	ZMYND19
4899	116225	NRF1	ZMYND19
4665	116225	NAB2	ZMYND19
1994	116225	ELAVL1	ZMYND19
4899	84217	NRF1	ZMYND12
7329	10771	UBE2I	ZMYND11
7188	10771	TRAF5	ZMYND11
7187	10771	TRAF3	ZMYND11
7186	10771	TRAF2	ZMYND11
7185	10771	TRAF1	ZMYND11
7157	10771	TP53	ZMYND11
7341	10771	SUMO1	ZMYND11
6597	10771	SMARCA4	ZMYND11
6595	10771	SMARCA2	ZMYND11
4088	10771	SMAD3	ZMYND11
8554	10771	PIAS1	ZMYND11
9611	10771	NCOR1	ZMYND11
4602	10771	MYB	ZMYND11
4055	10771	LTBR	ZMYND11
3233	10771	HOXD4	ZMYND11
3065	10771	HDAC1	ZMYND11
2114	10771	ETS2	ZMYND11
1876	10771	E2F6	ZMYND11
8655	10771	DYNLL1	ZMYND11
657	10771	BMPR1A	ZMYND11
79753	9205	SNIP1	ZMYM5
6498	9205	SKIL	ZMYM5
3276	9205	PRMT1	ZMYM5
7316	9202	UBC	ZMYM4
6613	9202	SUMO2	ZMYM4
4899	9202	NRF1	ZMYM4
3987	9202	LIMS1	ZMYM4
8452	9202	CUL3	ZMYM4
23466	9202	CBX6	ZMYM4
11169	9203	WDHD1	ZMYM3
114049	9203	WBSCR22	ZMYM3
7316	9203	UBC	ZMYM3
6613	9203	SUMO2	ZMYM3
23028	9203	KDM1A	ZMYM3
3611	9203	ILK	ZMYM3
8841	9203	HDAC3	ZMYM3
3065	9203	HDAC1	ZMYM3
1021	9203	CDK6	ZMYM3
23468	9203	CBX5	ZMYM3
351	9203	APP	ZMYM3
57473	7750	ZNF512B	ZMYM2
9202	7750	ZMYM4	ZMYM2
79842	7750	ZBTB3	ZMYM2
9841	7750	ZBTB24	ZMYM2
7343	7750	UBTF	ZMYM2
7329	7750	UBE2I	ZMYM2
7320	7750	UBE2B	ZMYM2
7319	7750	UBE2A	ZMYM2
7316	7750	UBC	ZMYM2
81027	7750	TUBB1	ZMYM2
10376	7750	TUBA1B	ZMYM2
6613	7750	SUMO2	ZMYM2
7341	7750	SUMO1	ZMYM2
6721	7750	SREBF2	ZMYM2
6657	7750	SOX2	ZMYM2
79753	7750	SNIP1	ZMYM2
4089	7750	SMAD4	ZMYM2
4088	7750	SMAD3	ZMYM2
6498	7750	SKIL	ZMYM2
654780	7750	SFPQ	ZMYM2
56852	7750	RAD18	ZMYM2
5725	7750	PTBP1	ZMYM2
5371	7750	PML	ZMYM2
5064	7750	PALM	ZMYM2
23028	7750	KDM1A	ZMYM2
3308	7750	HSPA4	ZMYM2
3189	7750	HNRNPH3	ZMYM2
3181	7750	HNRNPA2B1	ZMYM2
3066	7750	HDAC2	ZMYM2
79885	7750	HDAC11	ZMYM2
3065	7750	HDAC1	ZMYM2
2787	7750	GNG5	ZMYM2
2521	7750	FUS	ZMYM2
1994	7750	ELAVL1	ZMYM2
8726	7750	EED	ZMYM2
1745	7750	DLX1	ZMYM2
1718	7750	DHCR24	ZMYM2
10664	7750	CTCF	ZMYM2
1385	7750	CREB1	ZMYM2
1053	7750	CEBPE	ZMYM2
7316	79830	UBC	ZMYM1
6613	79830	SUMO2	ZMYM1
4899	79830	NRF1	ZMYM1
4259	10269	MGST3	ZMPSTE24
7157	83637	TP53	ZMIZ2
6613	83637	SUMO2	ZMIZ2
9306	83637	SOCS6	ZMIZ2
6597	83637	SMARCA4	ZMIZ2
6297	83637	SALL2	ZMIZ2
5300	83637	PIN1	ZMIZ2
51588	83637	PIAS4	ZMIZ2
8554	83637	PIAS1	ZMIZ2
367	83637	AR	ZMIZ2
7316	57178	UBC	ZMIZ1
7157	57178	TP53	ZMIZ1
9882	57178	TBC1D4	ZMIZ1
4089	57178	SMAD4	ZMIZ1
4088	57178	SMAD3	ZMIZ1
26047	57178	CNTNAP2	ZMIZ1
57685	57178	CACHD1	ZMIZ1
367	57178	AR	ZMIZ1
51741	55954	WWOX	ZMAT5
4899	55954	NRF1	ZMAT5
10109	55954	ARPC2	ZMAT5
6733	79698	SRPK2	ZMAT4
6613	64393	SUMO2	ZMAT3
22938	64393	SNW1	ZMAT3
6595	64393	SMARCA2	ZMAT3
4899	64393	NRF1	ZMAT3
3181	64393	HNRNPA2B1	ZMAT3
1994	64393	ELAVL1	ZMAT3
1660	64393	DHX9	ZMAT3
351	64393	APP	ZMAT3
7316	153527	UBC	ZMAT2
22797	153527	TFEC	ZMAT2
10133	153527	OPTN	ZMAT2
4899	153527	NRF1	ZMAT2
3064	153527	HTT	ZMAT2
2113	153527	ETS1	ZMAT2
10980	153527	COPS6	ZMAT2
268	153527	AMH	ZMAT2
7572	7745	ZNF24	ZKSCAN8
7727	7745	ZNF174	ZKSCAN8
7718	7745	ZNF165	ZKSCAN8
5621	7745	PRNP	ZKSCAN8
7316	55888	UBC	ZKSCAN7
170082	55888	TCEANC	ZKSCAN7
51282	55888	SCAND1	ZKSCAN7
4782	55888	NFIC	ZKSCAN7
23466	55888	CBX6	ZKSCAN7
8535	55888	CBX4	ZKSCAN7
84733	55888	CBX2	ZKSCAN7
284312	23660	ZSCAN1	ZKSCAN5
221504	23660	ZBTB9	ZKSCAN5
7138	23660	TNNT1	ZKSCAN5
8563	23660	THOC5	ZKSCAN5
84321	23660	THOC3	ZKSCAN5
6839	23660	SUV39H1	ZKSCAN5
7014	387032	TERF2	ZKSCAN4
2885	80317	GRB2	ZKSCAN3
2932	342357	GSK3B	ZKSCAN2
10537	7586	UBD	ZKSCAN1
7316	7586	UBC	ZKSCAN1
351	7586	APP	ZKSCAN1
7316	114026	UBC	ZIM3
4899	23619	NRF1	ZIM2
7913	284307	DEK	ZIK1
90850	84107	ZNF598	ZIC4
2737	7545	GLI3	ZIC1
2736	7545	GLI2	ZIC1
2735	7545	GLI1	ZIC1
7023	23051	TFAP4	ZHX3
4800	23051	NFYA	ZHX3
6310	23051	ATXN1	ZHX3
23051	22882	ZHX3	ZHX2
11244	22882	ZHX1	ZHX2
7534	22882	YWHAZ	ZHX2
10971	22882	YWHAQ	ZHX2
6237	22882	RRAS	ZHX2
10038	22882	PARP2	ZHX2
4800	22882	NFYA	ZHX2
51172	22882	NAGPA	ZHX2
27040	22882	LAT	ZHX2
3416	22882	IDE	ZHX2
3265	22882	HRAS	ZHX2
10202	22882	DHRS2	ZHX2
6310	22882	ATXN1	ZHX2
351	22882	APP	ZHX2
7316	100533106	UBC	ZHX1-C8orf76
7791	11244	ZYX	ZHX1
7582	11244	ZNF33B	ZHX1
10771	11244	ZMYND11	ZHX1
23051	11244	ZHX3	ZHX1
64328	11244	XPO4	ZHX1
55339	11244	WDR33	ZHX1
7431	11244	VIM	ZHX1
57050	11244	UTP3	ZHX1
7329	11244	UBE2I	ZHX1
7316	11244	UBC	ZHX1
7157	11244	TP53	ZHX1
54472	11244	TOLLIP	ZHX1
8794	11244	TNFRSF10C	ZHX1
7013	11244	TERF1	ZHX1
23435	11244	TARDBP	ZHX1
6888	11244	TALDO1	ZHX1
6886	11244	TAL1	ZHX1
6613	11244	SUMO2	ZHX1
7341	11244	SUMO1	ZHX1
5272	11244	SERPINB9	ZHX1
6303	11244	SAT1	ZHX1
5717	11244	PSMD11	ZHX1
55660	11244	PRPF40A	ZHX1
4860	11244	PNP	ZHX1
5279	11244	PIGC	ZHX1
51588	11244	PIAS4	ZHX1
5195	11244	PEX14	ZHX1
5050	11244	PAFAH1B3	ZHX1
2908	11244	NR3C1	ZHX1
4800	11244	NFYA	ZHX1
4666	11244	NACA	ZHX1
10200	11244	MPHOSPH6	ZHX1
55646	11244	LYAR	ZHX1
3910	11244	LAMA4	ZHX1
3417	11244	IDH1	ZHX1
3336	11244	HSPE1	ZHX1
2932	11244	GSK3B	ZHX1
2791	11244	GNG11	ZHX1
1647	11244	GADD45A	ZHX1
8178	11244	ELL	ZHX1
1994	11244	ELAVL1	ZHX1
1943	11244	EFNA2	ZHX1
8655	11244	DYNLL1	ZHX1
1789	11244	DNMT3B	ZHX1
1743	11244	DLST	ZHX1
7919	11244	DDX39B	ZHX1
1457	11244	CSNK2A1	ZHX1
1385	11244	CREB1	ZHX1
1107	11244	CHD3	ZHX1
637	11244	BID	ZHX1
8553	11244	BHLHE40	ZHX1
598	11244	BCL2L1	ZHX1
580	11244	BARD1	ZHX1
6310	11244	ATXN1	ZHX1
207	11244	AKT1	ZHX1
8644	11244	AKR1C3	ZHX1
7316	55345	UBC	ZGRF1
4899	55345	NRF1	ZGRF1
351	55345	APP	ZGRF1
7014	84619	TERF2	ZGPAT
5931	84619	RBBP7	ZGPAT
9219	84619	MTA2	ZGPAT
3065	84619	HDAC1	ZGPAT
8520	84619	HAT1	ZGPAT
1856	84619	DVL2	ZGPAT
1495	84619	CTNNA1	ZGPAT
11140	84619	CDC37	ZGPAT
23582	84619	CCNDBP1	ZGPAT
7316	124220	UBC	ZG16B
7100	124220	TLR5	ZG16B
7099	124220	TLR4	ZG16B
7097	124220	TLR2	ZG16B
127833	124220	SYT2	ZG16B
4218	124220	RAB8A	ZG16B
5870	124220	RAB6A	ZG16B
25865	124220	PRKD2	ZG16B
4069	124220	LYZ	ZG16B
6449	653808	SGTA	ZG16
26959	653808	HBP1	ZG16
6829	9372	SUPT5H	ZFYVE9
10254	9372	STAM2	ZFYVE9
9631	9372	NUP155	ZFYVE9
9146	9372	HGS	ZFYVE9
7316	57732	UBC	ZFYVE28
7879	57732	RAB7A	ZFYVE28
5868	57732	RAB5A	ZFYVE28
5867	57732	RAB4A	ZFYVE28
5621	57732	PRNP	ZFYVE28
1956	57732	EGFR	ZFYVE28
1950	57732	EGF	ZFYVE28
9217	118813	VAPB	ZFYVE27
8766	118813	RAB11A	ZFYVE27
4899	118813	NRF1	ZFYVE27
23770	118813	FKBP8	ZFYVE27
351	118813	APP	ZFYVE27
7316	23503	UBC	ZFYVE26
1459	23503	CSNK2A2	ZFYVE26
10493	79038	VAT1	ZFYVE21
7316	79038	UBC	ZFYVE21
7298	79038	TYMS	ZFYVE21
23390	84936	ZDHHC17	ZFYVE19
7534	84936	YWHAZ	ZFYVE19
10413	84936	YAP1	ZFYVE19
9525	84936	VPS4B	ZFYVE19
8239	84936	USP9X	ZFYVE19
9736	84936	USP34	ZFYVE19
51569	84936	UFM1	ZFYVE19
7347	84936	UCHL3	ZFYVE19
26043	84936	UBXN7	ZFYVE19
51035	84936	UBXN1	ZFYVE19
10277	84936	UBE4B	ZFYVE19
7336	84936	UBE2V2	ZFYVE19
7321	84936	UBE2D1	ZFYVE19
11065	84936	UBE2C	ZFYVE19
7320	84936	UBE2B	ZFYVE19
7319	84936	UBE2A	ZFYVE19
7311	84936	UBA52	ZFYVE19
7298	84936	TYMS	ZFYVE19
283237	84936	TTC9C	ZFYVE19
7052	84936	TGM2	ZFYVE19
6817	84936	SULT1A1	ZFYVE19
2810	84936	SFN	ZFYVE19
9632	84936	SEC24C	ZFYVE19
25824	84936	PRDX5	ZFYVE19
5062	84936	PAK2	ZFYVE19
8270	84936	LAGE3	ZFYVE19
3476	84936	IGBP1	ZFYVE19
3064	84936	HTT	ZFYVE19
2539	84936	G6PD	ZFYVE19
11034	84936	DSTN	ZFYVE19
526	84936	ATP6V1B2	ZFYVE19
10768	84936	AHCYL1	ZFYVE19
7316	9765	UBC	ZFYVE16
10043	9765	TOM1	ZFYVE16
5702	9765	PSMC3	ZFYVE16
5499	9765	PPP1CA	ZFYVE16
4899	9765	NRF1	ZFYVE16
8411	9765	EEA1	ZFYVE16
351	9765	APP	ZFYVE16
10206	53349	TRIM13	ZFYVE1
5499	53349	PPP1CA	ZFYVE1
598	53349	BCL2L1	ZFYVE1
351	53349	APP	ZFYVE1
7316	7543	UBC	ZFX
7468	51663	WHSC1	ZFR
7417	51663	VDAC2	ZFR
7415	51663	VCP	ZFR
84196	51663	USP48	ZFR
85015	51663	USP45	ZFR
23032	51663	USP33	ZFR
7316	51663	UBC	ZFR
55833	51663	UBAP2	ZFR
7070	51663	THY1	ZFR
23435	51663	TARDBP	ZFR
4087	51663	SMAD2	ZFR
7536	51663	SF1	ZFR
871	51663	SERPINH1	ZFR
6281	51663	S100A10	ZFR
6119	51663	RPA3	ZFR
6118	51663	RPA2	ZFR
6117	51663	RPA1	ZFR
5859	51663	QARS	ZFR
5052	51663	PRDX1	ZFR
4899	51663	NRF1	ZFR
56257	51663	MEPCE	ZFR
3178	51663	HNRNPA1	ZFR
79885	51663	HDAC11	ZFR
3030	51663	HADHA	ZFR
2113	51663	ETS1	ZFR
1994	51663	ELAVL1	ZFR
8452	51663	CUL3	ZFR
10987	51663	COPS5	ZFR
55832	51663	CAND1	ZFR
648	51663	BMI1	ZFR
529	51663	ATP6V1E1	ZFR
10449	51663	ACAA2	ZFR
6774	23414	STAT3	ZFPM2
5931	23414	RBBP7	ZFPM2
5928	23414	RBBP4	ZFPM2
9219	23414	MTA2	ZFPM2
9112	23414	MTA1	ZFPM2
6453	23414	ITSN1	ZFPM2
3066	23414	HDAC2	ZFPM2
3065	23414	HDAC1	ZFPM2
2626	23414	GATA4	ZFPM2
2625	23414	GATA3	ZFPM2
2623	23414	GATA1	ZFPM2
2033	23414	EP300	ZFPM2
1488	23414	CTBP2	ZFPM2
1487	23414	CTBP1	ZFPM2
6737	161882	TRIM21	ZFPM1
8940	161882	TOP3B	ZFPM1
5928	161882	RBBP4	ZFPM1
9112	161882	MTA1	ZFPM1
2932	161882	GSK3B	ZFPM1
10755	161882	GIPC1	ZFPM1
2624	161882	GATA2	ZFPM1
2623	161882	GATA1	ZFPM1
1488	161882	CTBP2	ZFPM1
27340	80829	UTP20	ZFP91
8078	80829	USP5	ZFP91
7316	80829	UBC	ZFP91
6613	80829	SUMO2	ZFP91
7341	80829	SUMO1	ZFP91
10921	80829	RNPS1	ZFP91
2353	80829	FOS	ZFP91
1994	80829	ELAVL1	ZFP91
1058	80829	CENPA	ZFP91
1029	80829	CDKN2A	ZFP91
23468	284406	CBX5	ZFP82
4899	65243	NRF1	ZFP69B
130557	55734	ZNF513	ZFP64
221504	55734	ZBTB9	ZFP64
9094	55734	UNC119	ZFP64
7088	55734	TLE1	ZFP64
9869	55734	SETDB1	ZFP64
6045	55734	RNF2	ZFP64
133522	55734	PPARGC1B	ZFP64
23281	55734	MTUS2	ZFP64
57596	55734	BEGAIN	ZFP64
580	55734	BARD1	ZFP64
64782	55734	AEN	ZFP64
7316	643836	UBC	ZFP62
10155	346171	TRIM28	ZFP57
1786	346171	DNMT1	ZFP57
10138	132625	YAF2	ZFP42
7316	132625	UBC	ZFP42
23429	132625	RYBP	ZFP42
6015	132625	RING1	ZFP42
8726	132625	EED	ZFP42
7529	678	YWHAB	ZFP36L2
7316	678	UBC	ZFP36L2
7534	677	YWHAZ	ZFP36L1
7529	677	YWHAB	ZFP36L1
7316	677	UBC	ZFP36L1
7013	677	TERF1	ZFP36L1
5049	677	PAFAH1B2	ZFP36L1
9261	677	MAPKAPK2	ZFP36L1
207	677	AKT1	ZFP36L1
9925	7538	ZBTB5	ZFP36
7316	7538	UBC	ZFP36
7124	7538	TNF	ZFP36
9609	7538	RAB36	ZFP36
26986	7538	PABPC1	ZFP36
4790	7538	NFKB1	ZFP36
4691	7538	NCL	ZFP36
3146	7538	HMGB1	ZFP36
8841	7538	HDAC3	ZFP36
351	7538	APP	ZFP36
4899	22835	NRF1	ZFP30
3611	22835	ILK	ZFP30
7316	140612	UBC	ZFP28
8575	140612	PRKRA	ZFP28
5516	140612	PPP2CB	ZFP28
4899	140612	NRF1	ZFP28
23028	140612	KDM1A	ZFP28
3163	140612	HMOX2	ZFP28
7316	80108	UBC	ZFP2
5782	80108	PTPN12	ZFP2
1053	80108	CEBPE	ZFP2
7316	57677	UBC	ZFP14
4899	57677	NRF1	ZFP14
7316	162239	UBC	ZFP1
4899	162239	NRF1	ZFP1
23468	162239	CBX5	ZFP1
7316	79776	UBC	ZFHX4
6657	79776	SOX2	ZFHX4
7316	463	UBC	ZFHX3
7706	463	TRIM25	ZFHX3
6613	463	SUMO2	ZFHX3
6774	463	STAT3	ZFHX3
55660	463	PRPF40A	ZFHX3
4602	463	MYB	ZFHX3
1994	463	ELAVL1	ZFHX3
7341	85446	SUMO1	ZFHX2
23390	196441	ZDHHC17	ZFC3H1
3064	196441	HTT	ZFC3H1
55249	57623	YY1AP1	ZFAT
7289	57623	TULP3	ZFAT
7316	54469	UBC	ZFAND6
7186	54469	TRAF2	ZFAND6
5585	54469	PKN1	ZFAND6
1785	54469	DNM2	ZFAND6
997	54469	CDC34	ZFAND6
7316	60685	UBC	ZFAND3
4899	60685	NRF1	ZFAND3
51280	60685	GOLM1	ZFAND3
9802	130617	DAZAP2	ZFAND2B
7316	90637	UBC	ZFAND2A
6156	90637	RPL30	ZFAND2A
4899	90637	NRF1	ZFAND2A
3981	90637	LIG4	ZFAND2A
7316	10444	UBC	ZER1
6923	10444	TCEB2	ZER1
6921	10444	TCEB1	ZER1
4292	10444	MLH1	ZER1
8453	10444	CUL2	ZER1
4093	9839	SMAD9	ZEB2
8535	9839	CBX4	ZEB2
4092	6935	SMAD7	ZEB1
4091	6935	SMAD6	ZEB1
7316	29801	UBC	ZDHHC8
7316	55625	UBC	ZDHHC7
5089	55625	PBX2	ZDHHC7
2099	55625	ESR1	ZDHHC7
351	55625	APP	ZDHHC7
7316	64429	UBC	ZDHHC6
10657	64429	KHDRBS1	ZDHHC6
2806	64429	GOT2	ZDHHC6
7334	25921	UBE2N	ZDHHC5
7316	25921	UBC	ZDHHC5
672	25921	BRCA1	ZDHHC5
30	25921	ACAA1	ZDHHC5
4088	55146	SMAD3	ZDHHC4
56893	51304	UBQLN4	ZDHHC3
4086	51304	SMAD1	ZDHHC3
23327	51304	NEDD4L	ZDHHC3
2566	51304	GABRG2	ZDHHC3
2130	51304	EWSR1	ZDHHC3
1994	51304	ELAVL1	ZDHHC3
4842	254887	NOS1	ZDHHC23
351	254887	APP	ZDHHC23
2099	340481	ESR1	ZDHHC21
10488	340481	CREB3	ZDHHC21
7316	253832	UBC	ZDHHC20
7316	51201	UBC	ZDHHC2
4488	51201	MSX2	ZDHHC2
7746	23390	ZSCAN9	ZDHHC17
84449	23390	ZNF333	ZDHHC17
7538	23390	ZFP36	ZDHHC17
80108	23390	ZFP2	ZDHHC17
79670	23390	ZCCHC6	ZDHHC17
253943	23390	YTHDF3	ZDHHC17
10897	23390	YIF1A	ZDHHC17
338917	23390	VSX2	ZDHHC17
387316	23390	VN1R10P	ZDHHC17
84669	23390	USP32	ZDHHC17
3093	23390	UBE2K	ZDHHC17
7316	23390	UBC	ZDHHC17
51060	23390	TXNDC12	ZDHHC17
64927	23390	TTC23	ZDHHC17
9322	23390	TRIP10	ZDHHC17
25941	23390	TPGS2	ZDHHC17
9760	23390	TOX	ZDHHC17
8743	23390	TNFSF10	ZDHHC17
7126	23390	TNFAIP1	ZDHHC17
11070	23390	TMEM115	ZDHHC17
23023	23390	TMCC1	ZDHHC17
11322	23390	TMC6	ZDHHC17
129685	23390	TAF8	ZDHHC17
6857	23390	SYT1	ZDHHC17
8675	23390	STX16	ZDHHC17
6788	23390	STK3	ZDHHC17
10494	23390	STK25	ZDHHC17
6429	23390	SRSF4	ZDHHC17
6721	23390	SREBF2	ZDHHC17
10253	23390	SPRY2	ZDHHC17
[truncated: 226,125 more rows]
